# Supplementary material for: Sublingual ranulas, is it time for a new classification? A systematic review and meta-analysis
Source: J Laryngol Otol. 2024 Oct 22;139(2):88–94. doi: 10.1017/S0022215124001464 (PMC12303724; doi:10.1017/S0022215124001464)
Supplement: Lazzeroni et al. supplementary material 1 — Lazzeroni et al. supplementary material [file S0022215124001464sup001.xlsx]

## Sheet: global
Study	type of study	number of patients	mean age (years)	Country of origin	Diagnostic investigation	localization	treatment	recurrence	complications	follow up (months)
Gaffuri 2021	observational	14	20.3	Italy	U +/- MRI	O	I	0	0	22
Li-Jen 2020	observational	11	/	Taiwan	U	CV	SL	8	0	19
Roh 2022	observational	42	19	China	CT / MRI	CV	SS (42)	SP (5)	SS [E (1) N(2)]	36
Syebele 2020	observational	90	/	South Africa	MRI	O (53) CV (37)	SS	0	0	15
Bachesk 2021	observational	11	9.6	Brasil	As	O (10) CV (1)	endoral [A (2) I (3) C (5)] plunging [SS + A (1)]	endoral [I (1) A (1) C (1)]	0	12
Ohnta 2022	observational	8	25.8	Japan	CT / MRI	CV	SL	0	0	25
Manna 2021	observational	18	23.5	USA	U + As +/- CT +/- MRI	O (4) CV (14)	SL	endoral [3] plunging [11]	0	6
Elnager 2022	observational	20	/	Saudi Arabia	/	O	I	3	0	12
Than 2020	observational	52	9.7	USA	U +/- CT +/- MRI	O (42) CV (10)	endoral [C(3) SS (6) SS + C (21) A (7)] plunging [T(3) SS (7)]	plunging [T (2)] endoral [C(2) A(2)]	0	6
Wendt 2021	RCT	20	27.8	Sweden	U +/- As +/- CT	O (6) CV (4)	SL	C (3)	In (1)	16-28
Kono 2016	observational	23	29	Japan	CT / MRI	O	SL	3	0	6
Lyly 2017	observational	31	20	Finland	MRI +/- As	CV (31)	SS (18) T (7) SL (6)	T (3)	In (1)	20
Ryu 2017	observational	23	26	South Corea	U +/- CT	O (2) CV (11) P (10)	SL	endoral (7) parapharynx (6)	0	20
Aluko-Olokun 2016	observational	31	/	Nigeria	/	O	I	0	0	7-31
Zhao 2018	observational	52	14	China	U + As	O	A	13	0	9-60
Capaccio 2017	observational	9	6.9	Italy	U +/- MRI	O	I (2) A (7)	A (2)	0	12
Chen 2018	observational	21	32	USA	CT / MRI	C	SS	1	In (1)	30
Torres 2018	observational	27	14.4	France	CT / MRI	O (25) CV (2)	endoral [I (10) C (7) A (4) SS + C (4)] plunging [C (1) I (1)]	endoral [I (2) C (4)] plunging [C (1)]	0	96
Garofalo 2014	observational	37	6.9	Italy	U +/- MRI	O (34) CV (3)	endoral [A (15) SS + C (2) S (17)] plunging [SL (3)]	endoral [A(3]]	0	18-91
Lee 2015	observational	24	21	South Corea	CT	O	SS + C (23) C (1)	SC + C (1)	0	44
Liu 2016	observational	50	26	China	U + As	O (36) CV (14)	SS	0	0	6-24
Jia 2014	observational	35	/	China	/	O	A	0	0	24
Woo 2014	observational	20	17.5	South Corea	CT	O	I	5	0	13
Yang 2014	observational	23	23.1	South Corea	CT	CV	SS + C	0	N (4)	8-43
Ohta 2014	observational	6	20.8	Japan	CT	P	SL	0	0	21.5
Hills 2016	observational	39	29	UK	U +/- MRI	O (29) CV (10)	endoral [SS (11) C (9) I (9)] plunging [SS + C (10)]	endoral [I (2)]	endoral SS [In (1) N(2) S(4)] plunging [In (1) N (1)]	6
Amaral 2012	observational	9	16.2	Brasil	/	O	I	0	0	10.9
O'Connor 2013	observational	5	27.6	UK	U +/- CT +/- MRI	C	SS + C	0	In (1)	9.8
Bonet-Coloma 2011	observational	57	5.1	Spain	/	O	AS (22) I (35)	AS (4) I (3)	0	6.8
Seo 2009	observational	17	9.3	South Corea	/	O	SS + C	0	0	9
Roh 2006	observational	26	24.5	South Corea	/	O (19) CV (7)	SL	O (5) C (1)	0	12
Ghani 2009	observational	12	15.3	Malesia	CT / MRI	O (5) CV (7)	endoral [A (3) C (1) SS (1)] plunging [A(2) C (3) SS (2)]	endoral [A(1)] plunging [A(1) C(3)]	0	6-24
Patel 2009	observational	26	25.6	USA	/	O (16) CV (9)	endoral [C (8) SS + C (7) T (1)] plunging [T (9)]	endoral [C(1)] plunging [T(5)]	plunging [T(1)]	6
Zhi 2009	observational	129	12	China	U + As	CV	SS	0	E (3)	36
McGurk 2008	observational	8	26.5	UK	/	O	SS	0	N (2)	26
Roh 2009	observational	9	8.8	South Corea	U / CT	CV	SL	3	0	26
Choi 2003	observational	38	22.5	South Corea	/	O	C	0	0	36.5
Haberal 2004	observational	16	9	Turckey	/	O	SS (10) A (6)	SC (1)	0	36
Yuka 2005	observational	9	10.8	Turckey	/	O	A (7) SS (2)	A (1)	0	16
Davison 1997	observational	20	31	Australia	/	CV	T (17) C (3)	SC + SM (2)	T [N(3)] C [N(2)]	6
Fukase 2003	observational	21	24	Japan	/	O (21)	SL	2	0	6
Mintz 1994	observational	8	/	USA	/	O	C	0	0	6

## Sheet: legend
Abbreviation	Meaning
U	Ultrasound
CT	Computed Tomography
MRI	Magnetic resonance imaging
As	Aspiration
O	Endoral ranula
CV	Plunging ranula
P	Ranula extending to the parapharinx
SS	Sublingual sialoadenectomy
A	Marsupialization
I	Micromarsupialization
SL	Slerosing injection
T	Transcervical approaches
C	excision of ranula or aspiration of ranula’s content
E	Hemorrhage
N	Nerve injury
In	Infection
S	Sialocele
