# Supplementary material for: Sublingual ranulas, is it time for a new classification? A systematic review and meta-analysis
Source: J Laryngol Otol. 2024 Oct 22;139(2):88–94. doi: 10.1017/S0022215124001464 (PMC12303724; doi:10.1017/S0022215124001464)
Supplement: Lazzeroni et al. supplementary material 2 — Lazzeroni et al. supplementary material [file S0022215124001464sup002.xlsx]

## Sheet: ranula
Joanna Briggs Institute-Checklist for Case Series
Judgements (Y/N/unclear/NA)		Study	1. Were there clear criteria for inclusion in the case series?	2. Was the condition measured in a standard, reliable way for all participants included in the case series?	3. Were valid methods used for identification of the condition for all participants included in the case series?	4. Did the case series have consecutive inclusion of participants?	5. Did the case series have complete inclusion of participants?	6. Was there clear reporting of the demographics of the participants in the study?	7. Was there clear reporting of clinical information of the participants?	8. Were the outcomes or follow-up results of cases clearly reported?	9. Was there clear reporting of the presenting site(s)/clinic(s) demographic information?	10. Was statistical analysis appropriate?	OVERALL
Yes	1	Gaffuri 2021	Yes	Yes	Yes	Yes	Yes	Yes	Yes	Yes	Yes	Not applicable	low	critical	serious	moderate	low
unclear	2	Li-Jen 2020	Yes	Yes	Yes	Yes	Yes	Yes	Yes	Yes	Yes	Yes	low	7+u/ 1+n	4-6u	2-3u	0-1u
No	4	Roh 2022	Yes	Yes	Yes	Yes	Yes	Yes	Yes	Yes	Yes	Yes	low
Not applicable	5	Syebele 2020	Yes	Yes	Yes	unclear	unclear	unclear	unclear	Yes	Yes	Not applicable	serious
	9	Bachesk 2021	Yes	unclear	Yes	Yes	Yes	Yes	Yes	Yes	Yes	Not applicable	low
	11	Ohnta 2022	unclear	Yes	Yes	Yes	Yes	Yes	unclear	Yes	Yes	Not applicable	moderate
	16	Manna 2021	Yes	Yes	Yes	Yes	Yes	Yes	Yes	Yes	Yes	Yes	low
	17	Elnager 2022	Yes	unclear	unclear	Yes	Yes	Yes	Yes	Yes	Yes	Yes	moderate
	18	Than 2020	Yes	unclear	Yes	Yes	Yes	Yes	Yes	Yes	Yes	Not applicable	low
	21	Kono 2016	Yes	Yes	Yes	Yes	Yes	Yes	Yes	Yes	Yes	Not applicable	low
	22	Lyly 2017	Yes	Yes	Yes	Yes	unclear	Yes	No	Yes	unclear	Not applicable	critical
	23	Ryu 2017	Yes	Yes	unclear	Yes	Yes	Yes	unclear	Yes	Yes	Yes	moderate
	25	Aluko-Olokun 2016	Yes	unclear	unclear	Yes	Yes	No	Yes	Yes	Yes	Not applicable	critical
	26	Zhao 2018	Yes	Yes	Yes	Yes	Yes	Yes	Yes	Yes	Yes	Not applicable	low
	27	Capaccio 2017	Yes	Yes	Yes	Yes	Yes	Yes	Yes	Yes	Yes	Not applicable	low
	28	Chen 2018	Yes	Yes	Yes	Yes	unclear	unclear	Yes	Yes	unclear	Not applicable	moderate
	33	Torres 2018	Yes	Yes	Yes	Yes	Yes	Yes	Yes	Yes	Yes	Not applicable	low
	35	Garofalo 2014	Yes	Yes	Yes	Yes	Yes	Yes	Yes	Yes	Yes	Yes	low
	37	Lee 2015	Yes	unclear	unclear	Yes	Yes	Yes	Yes	Yes	Yes	unclear	moderate
	38	Liu 2016	Yes	Yes	Yes	Yes	Yes	Yes	Yes	unclear	Yes	Not applicable	low
	40	Jia 2014	Yes	unclear	unclear	Yes	Yes	Yes	Yes	Yes	unclear	Not applicable	moderate
	41	Woo 2014	Yes	Yes	Yes	Yes	Yes	Yes	unclear	Yes	unclear	Not applicable	moderate
	43	Yang 2014	unclear	Yes	Yes	unclear	unclear	Yes	Yes	Yes	unclear	Not applicable	serious
	45	Ohta 2014	No	unclear	unclear	unclear	unclear	Yes	Yes	Yes	unclear	Not applicable	critical
	46	Hills 2016	Yes	Yes	Yes	Yes	Yes	Yes	Yes	Yes	Yes	unclear	low
	47	Amaral 2012	Yes	unclear	unclear	unclear	unclear	Yes	Yes	Yes	Yes	Not applicable	moderate
	49	O'Connor 2013	unclear	Yes	Yes	unclear	unclear	Yes	unclear	Yes	unclear	Not applicable	moderate
	50	Bonet-Coloma 2011	Yes	unclear	unclear	Yes	Yes	Yes	Yes	Yes	Yes	Yes	moderate
	54	Seo 2009	Yes	unclear	unclear	Yes	Yes	Yes	Yes	Yes	Yes	Not applicable	moderate
	58	Roh 2006	Yes	Yes	Yes	Yes	Yes	Yes	Yes	Yes	Yes	Not applicable	low
	59	Ghani 2009	Yes	Yes	Yes	unclear	unclear	Yes	Yes	Yes	Yes	Not applicable	moderate
	60	Patel 2009	Yes	Yes	unclear	Yes	Yes	Yes	Yes	Yes	Yes	Not applicable	low
	61	Zhi 2009	Yes	Yes	Yes	Yes	Yes	Yes	Yes	Yes	Yes	Not applicable	low
	63	McGurk 2008	Yes	unclear	unclear	Yes	Yes	Yes	Yes	Yes	Yes	Not applicable	moderate
	65	Roh 2006	Yes	Yes	Yes	Yes	Yes	Yes	Yes	Yes	Yes	Not applicable	low
	69	Choi 2003	Yes	unclear	unclear	Yes	unclear	Yes	unclear	Yes	unclear	Not applicable	serious
	70	Haberal 2004	unclear	unclear	unclear	unclear	unclear	Yes	Yes	Yes	Yes	Not applicable	serious
	71	Yuka 2005	Yes	unclear	unclear	Yes	unclear	Yes	Yes	Yes	Yes	Not applicable	moderate
	73	Davison 1997	Yes	unclear	unclear	Yes	Yes	Yes	Yes	Yes	Yes	Not applicable	moderate
	74	Fukase 2003	unclear	Yes	Yes	unclear	unclear	Yes	unclear	Yes	unclear	Not applicable	serious
	79	Mintz 1994	unclear	unclear	unclear	unclear	unclear	No	Yes	Yes	Yes	Not applicable	critical
